# Supplementary material for: “Dr. Google” consultation and health anxiety among primary healthcare patients: The mediation effect of health literacy
Source: PLoS One. 2025 Oct 23;20(10):e0325791. doi: 10.1371/journal.pone.0325791 (PMC12548862; doi:10.1371/journal.pone.0325791)
Supplement: S1 File — (S1 File.Dataset.XLSX) [file pone.0325791.s001.xlsx]

## Sheet: Form Responses 1
Socio-demographic profile: AGE:	Gender	Marital status	Nationality	Place of residence	What region in 1 Arabia you are staying?	Are you a frequent user of social media (YouTube, followed by TikTok, Instagram, Snapchat, and Twitter)	When 2t feeling well or you are sick, do you surf the internet to k2w more of your medical condition?	How often do you have someone help you read hospital materials?	How often do you have problems learning about your medical condition because of difficulty understanding written information?	How often do you have a problem understanding what is told to you about your medical condition?	How confident are you filling out medical forms by yourself?	If I 2tice an unexplained bodily sensation I will search for it on the internet	Researching symptoms or perceived medical conditions online distracts me from reading news/sports/entertainment articles online.	I read different web pages about the same perceived condition.	I start to panic when I read online that a symptom I have is found in a rare/serious condition.	Researching symptoms or perceived medical conditions online leads me to consult with my GP.	I enter the same symptoms into a web search on more than one occasion.	Researching symptoms or perceived medical conditions online interrupts my work (e.g. writing emails, working on word documents or spreadsheets).	I think I am fine until I read about a serious condition online.	I feel more anxious or distressed after researching symptoms or perceived medical conditions online]	Researching symptoms or perceived medical conditions online interrupts my offline social activities (e.g. reduces time spent with friends/family)	I suggest to my GP/medical professional that I may need a diag2stic procedure that I read about online (e.g. a biopsy/ a specific blood test)	Researching symptoms or perceived medical conditions online leads me to consult with other medical specialists (e.g. consultants)	I worry about my health	Compared to other people my age I 2ticed aches and pains	Which statement best describes your awareness of bodily sensations or changes?	I can resist thoughts of illness	1. I am afraid of having a serious illness	I have images (mental pictures) of myself being ill	I have difficulty taking my mind off thoughts about my health	If my doctor tells me there is 2thing wrong I am	When I hear about an illness I think I have it myself	If I have a bodily sensation or change I wonder what it means	I usually feel my risk of developing a serious illness is	I think I have a serious illness	If I 2tice an unexplained bodily sensation I	My family or friends would say I	If I had a serious illness I would	If I developed a serious illness I think the chances that modern medicine would be able to cure me is	A serious illness would ruin my life in	If I had a serious illness I would feel that I had
44	1	1	1	1	1	1	1	3	3	1	3	3	3	3	3	3	3	3	4	4	3	5	3	3	3	1	1	3	2	2	2	1	3	2	1	1	1	2	2	2	2
44	1	1	1	1	1	1	1	3	3	1	3	3	3	3	3	3	3	3	4	4	3	5	3	3	3	1	1	3	2	2	2	1	3	2	1	1	1	2	2	2	2
44	1	1	1	1	1	1	1	3	3	1	3	3	3	3	3	3	3	3	4	4	3	5	3	3	3	1	1	3	2	2	2	1	3	2	1	1	1	2	2	2	2
44	1	1	1	1	1	1	1	3	3	1	3	3	3	3	3	3	3	3	4	4	3	5	3	3	3	1	1	3	2	2	2	1	3	2	1	1	1	2	2	2	2
44	1	1	1	1	1	1	1	3	3	1	3	3	3	3	3	3	3	3	4	4	3	5	3	3	3	1	1	3	2	2	2	1	3	2	1	1	1	2	2	2	2
27	2	1	1	1	1	1	1	4	5	5	3	5	4	3	5	5	4	5	1	5	4	3	4	3	2	3	3	2	2	1	1	1	1	1	1	1	2	1	0	1	2
27	2	1	1	1	1	1	1	4	5	5	3	5	4	3	5	5	4	5	1	5	4	3	4	3	2	3	3	2	2	1	1	1	1	1	1	1	2	1	0	1	2
27	2	1	1	1	1	1	1	4	5	5	3	5	4	3	5	5	4	5	1	5	4	3	4	3	2	3	3	2	2	1	1	1	1	1	1	1	2	1	0	1	2
34	2	1	1	1	1	1	1	5	1	1	4	5	3	5	5	3	3	1	1	1	3	5	3	3	3	2	2	2	2	2	3	3	1	2	3	2	3	1	1	0	3
34	2	1	1	1	1	1	1	5	1	1	4	5	3	5	5	3	3	1	1	1	3	5	3	3	3	2	2	2	2	2	3	3	1	2	3	2	3	1	1	0	3
34	2	1	1	1	1	1	1	5	1	1	4	5	3	5	5	3	3	1	1	1	3	5	3	3	3	2	2	2	2	2	3	3	1	2	3	2	3	1	1	0	3
34	2	1	1	1	1	1	1	5	1	1	4	5	3	5	5	3	3	1	1	1	3	5	3	3	3	2	2	2	2	2	3	3	1	2	3	2	3	1	1	0	3
34	2	1	1	1	1	1	1	5	1	1	4	5	3	5	5	3	3	1	1	1	3	5	3	3	3	2	2	2	2	2	3	3	1	2	3	2	3	1	1	0	3
23	1	2	1	1	1	1	1	1	3	2	4	4	3	4	2	3	3	2	2	2	1	3	2	2	2	2	2	3	1	1	1	2	2	3	1	1	2	2	0	1	1
23	1	2	1	1	1	1	1	1	3	2	4	4	3	4	2	3	3	2	2	2	1	3	2	2	2	2	2	3	1	1	1	2	2	3	1	1	2	2	0	1	1
23	1	2	1	1	1	1	1	1	3	2	4	4	3	4	2	3	3	2	2	2	1	3	2	2	2	2	2	3	1	1	1	2	2	3	1	1	2	2	0	1	1
23	1	2	1	1	1	1	1	1	3	2	4	4	3	4	2	3	3	2	2	2	1	3	2	2	2	2	2	3	1	1	1	2	2	3	1	1	2	2	0	1	1
23	1	2	1	1	1	1	1	1	3	2	4	4	3	4	2	3	3	2	2	2	1	3	2	2	2	2	2	3	1	1	1	2	2	3	1	1	2	2	0	1	1
23	1	2	1	1	1	1	1	1	3	2	4	4	3	4	2	3	3	2	2	2	1	3	2	2	2	2	2	3	1	1	1	2	2	3	1	1	2	2	0	1	1
23	1	2	1	1	1	1	1	1	3	2	4	4	3	4	2	3	3	2	2	2	1	3	2	2	2	2	2	3	1	1	1	2	2	3	1	1	2	2	0	1	1
23	1	2	1	1	1	1	1	1	3	2	4	4	3	4	2	3	3	2	2	2	1	3	2	2	2	2	2	3	1	1	1	2	2	3	1	1	2	2	0	1	1
23	1	2	1	1	1	1	1	1	3	2	4	4	3	4	2	3	3	2	2	2	1	3	2	2	2	2	2	3	1	1	1	2	2	3	1	1	2	2	0	1	1
28	1	2	1	1	1	1	1	3	3	3	3	3	3	3	3	3	3	3	3	3	3	3	3	1	1	2	1	1	1	1	2	2	1	1	1	1	2	1	1	1	1
29	1	2	1	1	1	1	1	3	3	3	3	3	3	3	3	3	3	3	3	3	3	3	3	1	1	2	1	1	1	1	2	2	1	1	1	1	2	1	1	1	1
33	1	2	1	1	1	1	1	3	3	3	3	3	3	3	3	3	3	3	3	3	3	3	3	1	1	2	1	1	1	1	2	2	1	1	1	1	2	1	1	1	1
35	1	2	1	1	1	1	1	3	3	3	3	3	3	3	3	3	3	3	3	3	3	3	3	1	1	2	1	1	1	1	2	2	1	1	1	1	2	1	1	1	1
35	1	2	1	1	1	1	1	3	3	3	3	3	3	3	3	3	3	3	3	3	3	3	3	1	1	2	1	1	1	1	2	2	1	1	1	1	2	1	1	1	1
37	1	2	1	1	1	1	1	3	3	3	3	3	3	3	3	3	3	3	3	3	3	3	3	1	1	2	1	1	1	1	2	2	1	1	1	1	2	1	1	1	1
37	1	2	1	1	1	1	1	3	3	3	3	3	3	3	3	3	3	3	3	3	3	3	3	1	1	2	1	1	1	1	2	2	1	1	1	1	2	1	1	1	1
38	1	2	1	1	1	1	1	3	3	3	3	3	3	3	3	3	3	3	3	3	3	3	3	1	1	2	1	1	1	1	2	2	1	1	1	1	2	1	1	1	1
38	1	2	1	1	1	1	1	3	3	3	3	3	3	3	3	3	3	3	3	3	3	3	3	1	1	2	1	1	1	1	2	2	1	1	1	1	2	1	1	1	1
39	1	2	1	1	1	1	1	3	3	3	3	3	3	3	3	3	3	3	3	3	3	3	3	1	1	2	1	1	1	1	2	2	1	1	1	1	2	1	1	1	1
44	1	2	1	1	1	1	1	3	3	3	3	3	3	3	3	3	3	3	3	3	3	3	3	1	1	2	1	1	1	1	2	2	1	1	1	1	2	1	1	1	1
45	1	2	1	1	1	1	1	3	3	3	3	3	3	3	3	3	3	3	3	3	3	3	3	1	1	2	1	1	1	1	2	2	1	1	1	1	2	1	1	1	1
48	1	2	1	1	1	1	1	3	3	3	3	3	3	3	3	3	3	3	3	3	3	3	3	1	1	2	1	1	1	1	2	2	1	1	1	1	2	1	1	1	1
20	2	2	1	1	1	1	1	1	4	3	4	3	3	3	4	4	4	4	4	4	3	4	3	3	3	2	1	1	2	2	2	2	3	2	1	1	3	2	2	1	2
20	2	2	1	1	1	1	1	3	4	3	5	3	2	4	5	3	2	4	3	5	4	2	3	3	2	0	3	1	3	2	1	3	2	1	2	2	2	2	3	2	3
20	2	2	1	1	1	1	1	1	4	3	4	3	3	3	4	4	4	4	4	4	3	4	3	3	3	2	1	1	2	2	2	2	3	2	1	1	3	2	2	1	2
20	2	2	1	1	1	1	1	3	4	3	5	3	2	4	5	3	2	4	3	5	4	2	3	3	2	0	3	1	3	2	1	3	2	1	2	2	2	2	3	2	3
20	2	2	1	1	1	1	1	1	4	3	4	3	3	3	4	4	4	4	4	4	3	4	3	3	3	2	1	1	2	2	2	2	3	2	1	1	3	2	2	1	2
20	2	2	1	1	1	1	1	3	4	3	5	3	2	4	5	3	2	4	3	5	4	2	3	3	2	0	3	1	3	2	1	3	2	1	2	2	2	2	3	2	3
20	2	2	1	1	1	1	1	1	4	3	4	3	3	3	4	4	4	4	4	4	3	4	3	3	3	2	1	1	2	2	2	2	3	2	1	1	3	2	2	1	2
20	2	2	1	1	1	1	1	1	4	3	4	3	3	3	4	4	4	4	4	4	3	4	3	3	3	2	1	1	2	2	2	2	3	2	1	1	3	2	2	1	2
20	2	2	1	1	1	1	1	3	4	3	5	3	2	4	5	3	2	4	3	5	4	2	3	3	2	0	3	1	3	2	1	3	2	1	2	2	2	2	3	2	3
20	2	2	1	1	1	1	1	1	4	3	4	3	3	3	4	4	4	4	4	4	3	4	3	3	3	2	1	1	2	2	2	2	3	2	1	1	3	2	2	1	2
20	2	2	1	1	1	1	1	2	4	2	2	4	4	3	3	4	2	3	5	3	2	3	3	3	1	3	2	3	1	1	1	1	1	1	2	1	2	2	1	2	2
27	2	2	1	1	1	1	1	3	3	3	3	2	3	3	3	3	3	3	3	3	3	3	3	1	1	1	1	0	0	0	0	0	0	0	0	0	0	1	2	2	0
27	2	2	1	1	1	1	1	3	3	3	3	2	3	3	3	3	3	3	3	3	3	3	3	1	1	1	1	0	0	0	0	0	0	0	0	0	0	1	2	2	0
27	2	2	1	1	1	1	1	3	3	3	3	2	3	3	3	3	3	3	3	3	3	3	3	1	1	1	1	0	0	0	0	0	0	0	0	0	0	1	2	2	0
27	2	2	1	1	1	1	1	3	3	3	3	2	3	3	3	3	3	3	3	3	3	3	3	1	1	1	1	0	0	0	0	0	0	0	0	0	0	1	2	2	0
27	2	2	1	1	1	1	1	3	3	3	3	2	3	3	3	3	3	3	3	3	3	3	3	1	1	1	1	0	0	0	0	0	0	0	0	0	0	1	2	2	0
33	2	1	2	1	1	1	1	3	3	2	5	3	2	3	2	3	2	2	2	3	2	3	3	1	0	3	2	3	1	1	1	1	1	1	1	0	1	1	1	0	1
33	2	1	2	1	1	1	1	3	3	2	5	3	2	3	2	3	2	2	2	3	2	3	3	1	0	3	2	3	1	1	1	1	1	1	1	0	1	1	1	0	1
33	2	1	2	1	1	1	1	3	3	2	5	3	2	3	2	3	2	2	2	3	2	3	3	1	0	3	2	3	1	1	1	1	1	1	1	0	1	1	1	0	1
33	2	1	2	1	1	1	1	3	3	2	5	3	2	3	2	3	2	2	2	3	2	3	3	1	0	3	2	3	1	1	1	1	1	1	1	0	1	1	1	0	1
33	2	1	2	1	1	1	1	3	3	2	5	3	2	3	2	3	2	2	2	3	2	3	3	1	0	3	2	3	1	1	1	1	1	1	1	0	1	1	1	0	1
33	2	1	2	1	1	1	1	3	3	2	5	3	2	3	2	3	2	2	2	3	2	3	3	1	0	3	2	3	1	1	1	1	1	1	1	0	1	1	1	0	1
50	2	2	2	1	1	1	1	2	2	2	5	4	1	5	4	3	4	1	3	3	2	3	3	3	2	3	2	3	1	2	1	0	3	2	1	1	1	1	0	1	0
50	2	2	2	1	1	1	1	2	2	2	5	4	1	5	4	3	4	1	3	3	2	3	3	3	2	3	2	3	1	2	1	0	3	2	1	1	1	1	0	1	0
50	2	2	2	1	1	1	1	2	2	2	5	4	1	5	4	3	4	1	3	3	2	3	3	3	2	3	2	3	1	2	1	0	3	2	1	1	1	1	0	1	0
50	2	2	2	1	1	1	1	2	2	2	5	4	1	5	4	3	4	1	3	3	2	3	3	3	2	3	2	3	1	2	1	0	3	2	1	1	1	1	0	1	0
42	1	1	1	2	1	1	1	5	4	4	4	3	3	3	3	3	3	4	4	1	2	3	3	1	0	2	1	3	1	1	1	1	1	1	1	1	2	2	0	2	2
42	1	1	1	2	1	1	1	5	4	4	4	3	3	3	3	3	3	4	4	1	2	3	3	1	0	2	1	3	1	1	1	1	1	1	1	1	2	2	0	2	2
42	1	1	1	2	1	1	1	5	4	4	4	3	3	3	3	3	3	4	4	1	2	3	3	1	0	2	1	3	1	1	1	1	1	1	1	1	2	2	0	2	2
42	1	1	1	2	1	1	1	5	4	4	4	3	3	3	3	3	3	4	4	1	2	3	3	1	0	2	1	3	1	1	1	1	1	1	1	1	2	2	0	2	2
42	1	1	1	2	1	1	1	5	4	4	4	3	3	3	3	3	3	4	4	1	2	3	3	1	0	2	1	3	1	1	1	1	1	1	1	1	2	2	0	2	2
42	1	1	1	2	1	1	1	5	4	4	4	3	3	3	3	3	3	4	4	1	2	3	3	1	0	2	1	3	1	1	1	1	1	1	1	1	2	2	0	2	2
44	2	1	2	2	1	1	1	1	2	2	5	3	2	2	1	2	2	1	1	1	1	1	1	1	3	2	1	1	1	0	1	0	1	1	1	0	0	0	1	0	0
44	2	1	2	2	1	1	1	1	2	2	5	3	2	2	1	2	2	1	1	1	1	1	1	1	3	2	1	1	1	0	1	0	1	1	1	0	0	0	1	0	0
44	2	1	2	2	1	1	1	1	2	2	5	3	2	2	1	2	2	1	1	1	1	1	1	1	3	2	1	1	1	0	1	0	1	1	1	0	0	0	1	0	0
44	2	1	2	2	1	1	1	1	2	2	5	3	2	2	1	2	2	1	1	1	1	1	1	1	3	2	1	1	1	0	1	0	1	1	1	0	0	0	1	0	0
36	2	2	2	2	1	1	1	5	3	3	4	5	3	5	3	3	2	3	2	2	2	3	3	3	0	3	0	3	0	0	0	0	3	1	0	1	1	0	0	1	2
36	2	2	2	2	1	1	1	5	3	3	4	5	3	5	3	3	2	3	2	2	2	3	3	3	0	3	0	3	0	0	0	0	3	1	0	1	1	0	0	1	2
36	2	2	2	2	1	1	1	5	3	3	4	5	3	5	3	3	2	3	2	2	2	3	3	3	0	3	0	3	0	0	0	0	3	1	0	1	1	0	0	1	2
36	2	2	2	2	1	1	1	5	3	3	4	5	3	5	3	3	2	3	2	2	2	3	3	3	0	3	0	3	0	0	0	0	3	1	0	1	1	0	0	1	2
25	1	2	1	1	1	1	1	3	4	3	3	2	4	4	3	3	3	3	4	4	2	3	2	1	1	1	0	1	2	1	1	2	0	0	0	1	2	2	1	2	2
25	1	2	1	1	1	1	1	3	4	3	3	2	4	4	3	3	3	3	4	4	2	3	2	1	1	1	0	1	2	1	1	2	0	0	0	1	2	2	1	2	2
25	1	2	1	1	1	1	1	3	4	3	3	2	4	4	3	3	3	3	4	4	2	3	2	1	1	1	0	1	2	1	1	2	0	0	0	1	2	2	1	2	2
25	1	2	1	1	1	1	1	3	4	3	3	2	4	4	3	3	3	3	4	4	2	3	2	1	1	1	0	1	2	1	1	2	0	0	0	1	2	2	1	2	2
25	1	2	1	1	1	1	1	3	4	3	3	2	4	4	3	3	3	3	4	4	2	3	2	1	1	1	0	1	2	1	1	2	0	0	0	1	2	2	1	2	2
25	1	2	1	1	1	1	1	3	4	3	3	2	4	4	3	3	3	3	4	4	2	3	2	1	1	1	0	1	2	1	1	2	0	0	0	1	2	2	1	2	2
25	1	2	1	1	1	1	1	3	4	3	3	2	4	4	3	3	3	3	4	4	2	3	2	1	1	1	0	1	2	1	1	2	0	0	0	1	2	2	1	2	2
25	1	2	1	1	1	1	1	3	4	3	3	2	4	4	3	3	3	3	4	4	2	3	2	1	1	1	0	1	2	1	1	2	0	0	0	1	2	2	1	2	2
25	1	2	1	1	1	1	1	3	4	3	3	2	4	4	3	3	3	3	4	4	2	3	2	1	1	1	0	1	2	1	1	2	0	0	0	1	2	2	1	2	2
25	1	2	1	1	1	1	1	3	4	3	3	2	4	4	3	3	3	3	4	4	2	3	2	1	1	1	0	1	2	1	1	2	0	0	0	1	2	2	1	2	2
25	1	2	1	1	1	1	1	3	4	3	3	2	4	4	3	3	3	3	4	4	2	3	2	1	1	1	0	1	2	1	1	2	0	0	0	1	2	2	1	2	2
25	1	2	1	1	1	1	1	3	4	3	3	2	4	4	3	3	3	3	4	4	2	3	2	1	1	1	0	1	2	1	1	2	0	0	0	1	2	2	1	2	2
25	1	2	1	1	1	1	1	3	4	3	3	2	4	4	3	3	3	3	4	4	2	3	2	1	1	1	0	1	2	1	1	2	0	0	0	1	2	2	1	2	2
25	1	2	1	1	1	1	1	3	4	3	3	2	4	4	3	3	3	3	4	4	2	3	2	1	1	1	0	1	2	1	1	2	0	0	0	1	2	2	1	2	2
25	1	2	1	1	1	1	1	3	4	3	3	2	4	4	3	3	3	3	4	4	2	3	2	1	1	1	0	1	2	1	1	2	0	0	0	1	2	2	1	2	2
25	1	2	1	1	1	1	1	3	4	3	3	2	4	4	3	3	3	3	4	4	2	3	2	1	1	1	0	1	2	1	1	2	0	0	0	1	2	2	1	2	2
25	1	2	1	1	1	1	1	3	4	3	3	2	4	4	3	3	3	3	4	4	2	3	2	1	1	1	0	1	2	1	1	2	0	0	0	1	2	2	1	2	2
25	1	2	1	1	1	1	1	3	4	3	3	2	4	4	3	3	3	3	4	4	2	3	2	1	1	1	0	1	2	1	1	2	0	0	0	1	2	2	1	2	2
20	2	2	1	1	1	1	1	3	4	3	5	2	1	3	4	3	3	1	1	1	1	1	1	1	1	1	1	1	0	1	1	1	1	1	1	1	1	1	1	1	1
20	2	2	1	1	1	1	1	3	4	3	5	3	2	3	3	2	4	3	3	3	3	3	1	2	2	2	2	1	2	1	2	2	1	1	1	1	2	3	2	1	1
20	2	2	1	1	1	1	1	3	4	3	5	2	1	3	4	3	3	1	1	1	1	1	1	1	1	1	1	1	0	1	1	1	1	1	1	1	1	1	1	1	1
20	2	2	1	1	1	1	1	3	4	3	5	3	2	3	3	2	4	3	3	3	3	3	1	2	2	2	2	1	2	1	2	2	1	1	1	1	2	3	2	1	1
20	2	2	1	1	1	1	1	3	4	3	5	2	1	3	4	3	4	3	5	2	3	1	3	1	0	3	1	0	1	1	1	1	0	0	1	1	3	2	3	1	2
20	2	2	1	1	1	1	1	3	4	3	5	2	1	3	4	3	3	1	1	1	1	1	1	1	1	1	1	1	0	1	1	1	1	1	1	1	1	1	1	1	1
20	2	2	1	1	1	1	1	3	4	3	5	3	2	3	3	2	4	3	3	3	3	3	1	2	2	2	2	1	2	1	2	2	1	1	1	1	2	3	2	1	1
20	2	2	1	1	1	1	1	3	4	3	5	2	1	3	4	3	3	1	1	1	1	1	1	1	1	1	1	1	0	1	1	1	1	1	1	1	1	1	1	1	1
27	2	2	1	1	1	1	1	1	2	2	5	5	3	5	2	3	3	2	3	2	2	3	4	1	3	1	1	1	0	0	1	0	1	1	0	1	0	1	0	1	1
27	2	2	1	1	1	1	1	1	2	2	5	5	3	5	2	3	3	2	3	2	2	3	4	1	3	1	1	1	0	0	1	0	1	1	0	1	0	1	0	1	1
27	2	2	1	1	1	1	1	1	2	2	5	5	3	5	2	3	3	2	3	2	2	3	4	1	3	1	1	1	0	0	1	0	1	1	0	1	0	1	0	1	1
27	2	2	1	1	1	1	1	1	2	2	5	5	3	5	2	3	3	2	3	2	2	3	4	1	3	1	1	1	0	0	1	0	1	1	0	1	0	1	0	1	1
27	2	2	1	1	1	1	1	1	2	2	5	5	3	5	2	3	3	2	3	2	2	3	4	1	3	1	1	1	0	0	1	0	1	1	0	1	0	1	0	1	1
27	2	2	1	1	1	1	1	1	2	2	5	5	3	5	2	3	3	2	3	2	2	3	4	1	3	1	1	1	0	0	1	0	1	1	0	1	0	1	0	1	1
27	2	2	1	1	2	1	1	1	2	2	5	5	3	5	2	3	3	2	3	2	2	3	4	1	3	1	1	1	0	0	1	0	1	1	0	1	0	1	0	1	1
27	2	2	1	1	2	1	1	1	2	2	5	5	3	5	2	3	3	2	3	2	2	3	4	1	3	1	1	1	0	0	1	0	1	1	0	1	0	1	0	1	1
30	2	2	1	1	2	1	1	2	2	2	3	3	4	4	4	4	4	4	3	4	4	4	4	1	1	1	2	1	1	0	1	1	1	1	0	0	1	1	1	1	1
30	2	2	1	1	2	1	1	2	2	2	3	3	4	4	4	4	4	4	3	4	4	4	4	1	1	1	2	1	1	0	1	1	1	1	0	0	1	1	1	1	1
30	2	2	1	1	2	1	1	2	2	2	3	3	4	4	4	4	4	4	3	4	4	4	4	1	1	1	2	1	1	0	1	1	1	1	0	0	1	1	1	1	1
30	2	2	1	1	2	1	1	2	2	2	3	3	4	4	4	4	4	4	3	4	4	4	4	1	1	1	2	1	1	0	1	1	1	1	0	0	1	1	1	1	1
50	2	1	2	1	2	1	1	1	1	1	5	4	4	5	4	3	1	3	2	4	2	3	3	2	1	2	2	1	1	1	1	1	1	1	1	1	1	0	0	2	0
50	2	1	2	1	2	1	1	1	1	1	5	4	4	5	4	3	1	3	2	4	2	3	3	2	1	2	2	1	1	1	1	1	1	1	1	1	1	0	0	2	0
50	2	1	2	1	2	1	1	1	1	1	5	4	4	5	4	3	1	3	2	4	2	3	3	2	1	2	2	1	1	1	1	1	1	1	1	1	1	0	0	2	0
50	2	1	2	1	2	1	1	1	1	1	5	4	4	5	4	3	1	3	2	4	2	3	3	2	1	2	2	1	1	1	1	1	1	1	1	1	1	0	0	2	0
50	2	1	2	1	2	1	1	1	1	1	5	4	4	5	4	3	1	3	2	4	2	3	3	2	1	2	2	1	1	1	1	1	1	1	1	1	1	0	0	2	0
50	2	1	2	1	2	1	1	1	1	1	5	4	4	5	4	3	1	3	2	4	2	3	3	2	1	2	2	1	1	1	1	1	1	1	1	1	1	0	0	2	0
50	2	1	2	1	2	1	1	1	1	1	5	4	4	5	4	3	1	3	2	4	2	3	3	2	1	2	2	1	1	1	1	1	1	1	1	1	1	0	0	2	0
50	2	1	2	1	2	1	1	1	1	1	5	4	4	5	4	3	1	3	2	4	2	3	3	2	1	2	2	1	1	1	1	1	1	1	1	1	1	0	0	2	0
50	2	1	2	1	2	1	1	1	1	1	5	4	4	5	4	3	1	3	2	4	2	3	3	2	1	2	2	1	1	1	1	1	1	1	1	1	1	0	0	2	0
50	2	1	2	1	2	1	1	1	1	1	5	4	4	5	4	3	1	3	2	4	2	3	3	2	1	2	2	1	1	1	1	1	1	1	1	1	1	0	0	2	0
50	2	1	2	1	2	1	1	1	1	1	5	4	4	5	4	3	1	3	2	4	2	3	3	2	1	2	2	1	1	1	1	1	1	1	1	1	1	0	0	2	0
50	2	1	2	1	2	1	1	1	1	1	5	4	4	5	4	3	1	3	2	4	2	3	3	2	1	2	2	1	1	1	1	1	1	1	1	1	1	0	0	2	0
50	2	1	2	1	2	1	1	1	1	1	5	4	4	5	4	3	1	3	2	4	2	3	3	2	1	2	2	1	1	1	1	1	1	1	1	1	1	0	0	2	0
50	2	1	2	1	2	1	1	1	1	1	5	4	4	5	4	3	1	3	2	4	2	3	3	2	1	2	2	1	1	1	1	1	1	1	1	1	1	0	0	2	0
50	2	1	2	1	2	1	1	1	1	1	5	4	4	5	4	3	1	3	2	4	2	3	3	2	1	2	2	1	1	1	1	1	1	1	1	1	1	0	0	2	0
50	2	1	2	1	2	1	1	1	1	1	5	4	4	5	4	3	1	3	2	4	2	3	3	2	1	2	2	1	1	1	1	1	1	1	1	1	1	0	0	2	0
50	2	1	2	1	2	1	1	1	1	1	5	4	4	5	4	3	1	3	2	4	2	3	3	2	1	2	2	1	1	1	1	1	1	1	1	1	1	0	0	2	0
50	2	1	2	1	2	1	1	1	1	1	5	4	4	5	4	3	1	3	2	4	2	3	3	2	1	2	2	1	1	1	1	1	1	1	1	1	1	0	0	2	0
34	1	1	1	1	2	1	1	2	2	2	3	4	4	3	4	3	3	2	4	5	3	4	4	0	0	2	0	0	0	0	0	0	1	0	0	0	0	0	0	0	0
34	1	1	1	1	2	1	1	2	2	2	3	4	4	3	4	3	3	2	4	5	3	4	4	0	0	2	0	0	0	0	0	0	1	0	0	0	0	0	0	0	0
34	1	1	1	1	2	1	1	2	2	2	3	4	4	3	4	3	3	2	4	5	3	4	4	0	0	2	0	0	0	0	0	0	1	0	0	0	0	0	0	0	0
34	1	1	1	1	2	1	1	2	2	2	3	4	4	3	4	3	3	2	4	5	3	4	4	0	0	2	0	0	0	0	0	0	1	0	0	0	0	0	0	0	0
19	2	2	1	1	2	1	1	5	3	4	3	3	4	4	3	5	4	3	4	3	4	3	3	3	3	3	3	3	3	3	3	2	2	3	2	2	2	2	3	2	2
19	2	2	1	1	2	1	1	5	3	4	3	3	4	4	3	5	4	3	4	3	4	3	3	3	3	3	3	3	3	3	3	2	2	3	2	2	2	2	3	2	2
19	2	2	1	1	2	1	1	3	4	3	3	5	2	3	5	4	3	3	3	3	3	3	3	2	1	3	2	1	2	2	2	2	1	2	1	1	2	1	2	1	2
20	2	2	1	1	2	1	1	3	3	2	4	3	2	4	2	3	3	2	2	3	1	2	2	1	1	2	1	1	1	1	0	0	1	2	1	0	0	1	1	0	0
20	2	2	1	1	2	1	1	3	5	5	5	5	4	4	5	5	5	5	4	3	4	4	4	3	1	3	2	2	2	3	3	3	2	2	3	3	3	2	2	3	3
20	2	2	1	1	2	1	1	3	3	2	4	3	2	4	2	3	3	2	2	3	1	2	2	1	1	2	1	1	1	1	0	0	1	2	1	0	0	1	1	0	0
20	2	2	1	1	2	1	1	3	5	5	5	5	4	4	5	5	5	5	4	3	4	4	4	3	1	3	2	2	2	3	3	3	2	2	3	3	3	2	2	3	3
20	2	2	1	1	2	1	1	3	5	5	5	5	4	4	5	5	5	5	4	3	4	4	4	3	1	3	2	2	2	3	3	3	2	2	3	3	3	2	2	3	3
20	2	2	1	1	2	1	1	3	5	5	5	5	4	4	5	5	5	5	4	3	4	4	4	3	1	3	2	2	2	3	3	3	2	2	3	3	3	2	2	3	3
20	2	2	1	1	2	1	1	3	3	2	4	3	2	4	2	3	3	2	2	3	1	2	2	1	1	2	1	1	1	1	0	0	1	2	1	0	0	1	1	0	0
20	2	2	1	1	2	1	1	3	5	5	5	5	4	4	5	5	5	5	4	3	4	4	4	3	1	3	2	2	2	3	3	3	2	2	3	3	3	2	2	3	3
20	2	2	1	1	2	1	1	3	3	2	4	3	2	4	2	3	3	2	2	3	1	2	2	1	1	2	1	1	1	1	0	0	1	2	1	0	0	1	1	0	0
20	2	2	1	1	2	1	1	3	5	5	5	5	4	4	5	5	5	5	4	3	4	4	4	3	1	3	2	2	2	3	3	3	2	2	3	3	3	2	2	3	3
20	2	2	1	1	2	1	1	3	5	5	5	5	4	4	5	5	5	5	4	3	4	4	4	3	1	3	2	2	2	3	3	3	2	2	3	3	3	2	2	3	3
25	2	2	1	1	2	1	1	4	3	3	4	3	4	3	2	4	3	4	4	4	4	3	4	1	1	1	1	1	2	1	2	2	1	1	1	2	2	1	1	0	1
25	2	2	1	1	2	1	1	4	3	3	4	3	4	3	2	4	3	4	4	4	4	3	4	1	1	1	1	1	2	1	2	2	1	1	1	2	2	1	1	0	1
25	2	2	1	1	2	1	1	4	3	3	4	3	4	3	2	4	3	4	4	4	4	3	4	1	1	1	1	1	2	1	2	2	1	1	1	2	2	1	1	0	1
25	2	2	1	1	2	1	1	4	3	3	4	3	4	3	2	4	3	4	4	4	4	3	4	1	1	1	1	1	2	1	2	2	1	1	1	2	2	1	1	0	1
25	2	2	1	1	2	1	1	4	3	3	4	3	4	3	2	4	3	4	4	4	4	3	4	1	1	1	1	1	2	1	2	2	1	1	1	2	2	1	1	0	1
25	2	2	1	1	2	1	1	4	3	3	4	3	4	3	2	4	3	4	4	4	4	3	4	1	1	1	1	1	2	1	2	2	1	1	1	2	2	1	1	0	1
25	2	2	1	1	2	1	1	4	3	3	4	3	4	3	2	4	3	4	4	4	4	3	4	1	1	1	1	1	2	1	2	2	1	1	1	2	2	1	1	0	1
28	2	2	1	1	2	1	1	4	4	3	4	4	4	3	3	5	3	3	5	5	3	4	4	3	3	2	2	1	2	2	2	2	3	2	2	2	2	2	2	2	2
28	2	2	1	1	2	1	1	4	4	3	4	4	4	3	3	5	3	3	5	5	3	4	4	3	3	2	2	1	2	2	2	2	3	2	2	2	2	2	2	2	2
28	2	2	1	1	2	1	1	4	4	3	4	4	4	3	3	5	3	3	5	5	3	4	4	3	3	2	2	1	2	2	2	2	3	2	2	2	2	2	2	2	2
30	2	2	1	1	2	1	1	3	3	3	3	3	3	3	3	3	3	3	3	3	3	3	3	1	0	3	1	0	1	0	0	0	0	0	0	0	0	0	0	0	0
44	1	1	2	1	2	1	1	5	5	4	4	4	5	5	5	5	4	4	4	5	5	4	5	2	1	2	3	3	3	2	2	3	2	3	1	1	1	2	3	2	2
44	1	1	2	1	2	1	1	5	5	4	4	4	5	5	5	5	4	4	4	5	5	4	5	2	1	2	3	3	3	2	2	3	2	3	1	1	1	2	3	2	2
44	1	1	2	1	2	1	1	5	5	4	4	4	5	5	5	5	4	4	4	5	5	4	5	2	1	2	3	3	3	2	2	3	2	3	1	1	1	2	3	2	2
44	1	1	2	1	2	1	1	5	5	4	4	4	5	5	5	5	4	4	4	5	5	4	5	2	1	2	3	3	3	2	2	3	2	3	1	1	1	2	3	2	2
44	1	1	2	1	2	1	1	5	5	4	4	4	5	5	5	5	4	4	4	5	5	4	5	2	1	2	3	3	3	2	2	3	2	3	1	1	1	2	3	2	2
25	1	1	1	1	3	1	1	4	3	3	3	3	4	3	2	4	4	1	3	2	3	2	4	1	0	2	2	1	1	0	2	1	1	3	0	1	2	2	1	1	2
28	1	1	1	1	3	1	1	4	3	3	3	3	4	3	2	4	4	1	3	2	3	2	4	1	0	2	2	1	1	0	2	1	1	3	0	1	2	2	1	1	2
29	1	1	1	1	3	1	1	4	3	3	3	3	4	3	2	4	4	1	3	2	3	2	4	1	0	2	2	1	1	0	2	1	1	3	0	1	2	2	1	1	2
29	1	1	1	1	3	1	1	4	3	3	3	3	4	3	2	4	4	1	3	2	3	2	4	1	0	2	2	1	1	0	2	1	1	3	0	1	2	2	1	1	2
22	2	1	1	1	3	1	1	1	3	1	5	4	3	3	3	2	4	2	4	4	1	3	3	1	1	2	1	0	0	0	1	1	2	0	0	1	2	2	1	0	2
22	2	1	1	1	3	1	1	1	3	1	5	4	3	3	3	2	4	2	4	4	1	3	3	1	1	2	1	0	0	0	1	1	2	0	0	1	2	2	1	0	2
22	2	1	1	1	3	1	1	1	3	1	5	4	3	3	3	2	4	2	4	4	1	3	3	1	1	2	1	0	0	0	1	1	2	0	0	1	2	2	1	0	2
22	2	1	1	1	3	1	1	1	3	1	5	4	3	3	3	2	4	2	4	4	1	3	3	1	1	2	1	0	0	0	1	1	2	0	0	1	2	2	1	0	2
27	1	2	1	1	3	1	1	5	5	5	5	5	5	5	5	5	5	5	5	5	5	5	5	3	3	3	3	3	3	3	3	3	3	3	3	3	3	3	3	3	3
27	1	2	1	1	3	1	1	5	5	5	5	5	5	5	5	5	5	5	5	5	5	5	5	3	3	3	3	3	3	3	3	3	3	3	3	3	3	3	3	3	3
30	1	2	1	1	3	1	1	3	3	3	4	3	4	4	3	4	3	4	3	3	4	4	4	0	2	2	1	2	0	1	1	0	1	1	1	1	1	1	2	1	2
30	1	2	1	1	3	1	1	3	2	1	5	2	1	2	1	2	2	2	3	3	5	2	3	1	1	1	1	0	0	0	0	0	0	0	0	0	1	0	0	0	0
30	1	2	1	1	3	1	1	3	3	3	4	3	4	4	3	4	3	4	3	3	4	4	4	0	2	2	1	2	0	1	1	0	1	1	1	1	1	1	2	1	2
30	1	2	1	1	3	1	1	3	2	1	5	2	1	2	1	2	2	2	3	3	5	2	3	1	1	1	1	0	0	0	0	0	0	0	0	0	1	0	0	0	0
30	1	2	1	1	3	1	1	3	2	1	5	2	1	2	1	2	2	2	3	3	5	2	3	1	1	1	1	0	0	0	0	0	0	0	0	0	1	0	0	0	0
30	1	2	1	1	3	1	1	3	2	1	5	2	1	2	1	2	2	2	3	3	5	2	3	1	1	1	1	0	0	0	0	0	0	0	0	0	1	0	0	0	0
30	1	2	1	1	3	1	1	3	2	1	5	2	1	2	1	2	2	2	3	3	5	2	3	1	1	1	1	0	0	0	0	0	0	0	0	0	1	0	0	0	0
30	1	2	1	1	3	1	1	3	3	3	4	3	4	4	3	4	3	4	3	3	4	4	4	0	2	2	1	2	0	1	1	0	1	1	1	1	1	1	2	1	2
30	1	2	1	1	3	1	1	3	2	1	5	2	1	2	1	2	2	2	3	3	5	2	3	1	1	1	1	0	0	0	0	0	0	0	0	0	1	0	0	0	0
30	1	2	1	1	3	1	1	3	3	3	4	3	4	4	3	4	3	4	3	3	4	4	4	0	2	2	1	2	0	1	1	0	1	1	1	1	1	1	2	1	2
30	1	2	1	1	3	1	1	3	3	3	4	3	4	4	3	4	3	4	3	3	4	4	4	0	2	2	1	2	0	1	1	0	1	1	1	1	1	1	2	1	2
30	1	2	1	1	3	1	1	3	3	3	4	3	4	4	3	4	3	4	3	3	4	4	4	0	2	2	1	2	0	1	1	0	1	1	1	1	1	1	2	1	2
30	1	2	1	1	3	1	1	3	3	3	4	3	4	4	3	4	3	4	3	3	4	4	4	0	2	2	1	2	0	1	1	0	1	1	1	1	1	1	2	1	2
33	1	2	1	1	3	1	1	3	2	1	4	3	4	4	1	3	3	3	1	3	4	4	4	2	0	1	2	1	2	0	3	2	3	1	0	0	0	0	2	0	1
33	1	2	1	1	3	1	1	3	2	1	4	3	4	4	1	3	3	3	1	3	4	4	4	2	0	1	2	1	2	0	3	2	3	1	0	0	0	0	2	0	1
33	1	2	1	1	3	1	1	3	2	1	4	3	4	4	1	3	3	3	1	3	4	4	4	2	0	1	2	1	2	0	3	2	3	1	0	0	0	0	2	0	1
33	1	2	1	1	3	1	1	3	2	1	4	3	4	4	1	3	3	3	1	3	4	4	4	2	0	1	2	1	2	0	3	2	3	1	0	0	0	0	2	0	1
33	1	2	1	1	3	1	1	3	2	1	4	3	4	4	1	3	3	3	1	3	4	4	4	2	0	1	2	1	2	0	3	2	3	1	0	0	0	0	2	0	1
33	1	2	1	1	3	1	1	3	2	1	4	3	4	4	1	3	3	3	1	3	4	4	4	2	0	1	2	1	2	0	3	2	3	1	0	0	0	0	2	0	1
33	1	2	1	1	3	1	1	3	2	1	4	3	4	4	1	3	3	3	1	3	4	4	4	2	0	1	2	1	2	0	3	2	3	1	0	0	0	0	2	0	1
33	1	2	1	1	3	1	1	3	2	1	4	3	4	4	1	3	3	3	1	3	4	4	4	2	0	1	2	1	2	0	3	2	3	1	0	0	0	0	2	0	1
18	2	2	1	1	3	1	1	3	3	3	3	3	3	3	3	3	3	3	3	3	3	3	3	3	2	2	1	1	1	1	3	1	1	1	1	1	1	1	2	3	1
18	2	2	1	1	3	1	1	3	3	3	3	3	3	3	3	3	3	3	3	3	3	3	3	3	2	2	1	1	1	1	3	1	1	1	1	1	1	1	2	3	1
19	2	2	1	1	3	1	1	5	3	3	5	5	3	4	3	3	3	4	3	3	3	3	3	3	2	2	2	1	2	2	2	2	2	1	1	2	2	2	2	2	2
19	2	2	1	1	3	1	1	3	3	2	3	3	3	3	3	3	3	3	3	3	3	3	3	3	2	3	2	1	2	2	2	1	1	2	2	2	2	1	2	2	2
19	2	2	1	1	3	1	1	3	2	1	3	3	3	5	4	2	5	2	5	3	3	3	3	0	1	3	2	0	0	0	3	0	0	0	1	1	1	0	0	0	1
20	2	2	1	1	3	1	1	3	4	4	4	5	3	5	4	3	5	5	3	3	4	3	1	2	3	2	2	3	3	3	1	3	2	3	2	3	2	0	3	3	2
21	2	2	1	1	3	1	1	1	1	2	5	5	2	5	3	4	4	1	2	2	1	1	2	1	1	3	0	0	1	1	0	0	3	1	0	0	1	1	1	1	2
21	2	2	1	1	3	1	1	1	1	2	5	5	2	5	3	4	4	1	2	2	1	1	2	1	1	3	0	0	1	1	0	0	3	1	0	0	1	1	1	1	2
22	2	2	1	1	3	1	1	3	2	2	4	5	1	5	2	1	5	1	4	5	1	1	2	3	1	2	0	1	0	1	1	1	2	0	0	0	1	0	0	0	0
22	2	2	1	1	3	1	1	3	2	2	4	5	1	5	2	1	5	1	4	5	1	1	2	3	1	2	0	1	0	1	1	1	2	0	0	0	1	0	0	0	0
22	2	2	1	1	3	1	1	3	2	2	4	5	1	5	2	1	5	1	4	5	1	1	2	3	1	2	0	1	0	1	1	1	2	0	0	0	1	0	0	0	0
22	2	2	1	1	3	1	1	3	2	2	4	5	1	5	2	1	5	1	4	5	1	1	2	3	1	2	0	1	0	1	1	1	2	0	0	0	1	0	0	0	0
26	2	2	1	1	3	1	1	3	3	3	3	3	3	3	3	3	3	3	3	3	3	3	3	3	3	3	1	1	3	1	1	0	0	0	0	0	1	0	0	0	0
26	2	2	1	1	3	1	1	3	3	3	3	3	3	3	3	3	3	3	3	3	3	3	3	3	3	3	1	1	3	1	1	0	0	0	0	0	1	0	0	0	0
26	2	2	1	1	3	1	1	3	3	3	3	3	3	3	3	3	3	3	3	3	3	3	3	3	3	3	1	1	3	1	1	0	0	0	0	0	1	0	0	0	0
28	2	2	1	1	3	1	1	2	3	4	3	3	3	2	4	2	2	4	2	2	3	3	4	3	0	0	3	1	1	2	1	2	1	1	2	1	2	1	1	1	2
28	2	2	1	1	3	1	1	2	3	4	3	3	3	2	4	2	2	4	2	2	3	3	4	3	0	0	3	1	1	2	1	2	1	1	2	1	2	1	1	1	2
28	2	2	1	1	4	1	1	2	3	4	3	3	3	2	4	2	2	4	2	2	3	3	4	3	0	0	3	1	1	2	1	2	1	1	2	1	2	1	1	1	2
28	2	2	1	1	4	1	1	2	3	4	3	3	3	2	4	2	2	4	2	2	3	3	4	3	0	0	3	1	1	2	1	2	1	1	2	1	2	1	1	1	2
28	2	2	1	1	4	1	1	2	3	4	3	3	3	2	4	2	2	4	2	2	3	3	4	3	0	0	3	1	1	2	1	2	1	1	2	1	2	1	1	1	2
28	2	2	1	1	4	1	1	2	3	4	3	3	3	2	4	2	2	4	2	2	3	3	4	3	0	0	3	1	1	2	1	2	1	1	2	1	2	1	1	1	2
29	2	2	1	1	4	1	1	1	1	1	5	5	3	4	4	2	4	2	3	4	3	2	3	1	1	1	2	2	1	2	0	1	2	1	1	1	1	3	0	2	2
29	2	2	1	1	4	1	1	1	1	1	5	5	3	4	4	2	4	2	3	4	3	2	3	1	1	1	2	2	1	2	0	1	2	1	1	1	1	3	0	2	2
29	2	2	1	1	4	1	1	1	1	1	5	5	3	4	4	2	4	2	3	4	3	2	3	1	1	1	2	2	1	2	0	1	2	1	1	1	1	3	0	2	2
29	2	2	1	1	4	1	1	1	1	1	5	5	3	4	4	2	4	2	3	4	3	2	3	1	1	1	2	2	1	2	0	1	2	1	1	1	1	3	0	2	2
29	2	2	1	1	4	1	1	1	1	1	5	5	3	4	4	2	4	2	3	4	3	2	3	1	1	1	2	2	1	2	0	1	2	1	1	1	1	3	0	2	2
29	2	2	1	1	4	1	1	1	1	1	5	5	3	4	4	2	4	2	3	4	3	2	3	1	1	1	2	2	1	2	0	1	2	1	1	1	1	3	0	2	2
34	2	1	2	1	4	1	1	5	2	1	5	2	1	4	2	2	2	1	2	2	2	1	1	1	0	3	3	3	1	1	1	0	0	0	0	1	1	0	0	0	1
34	2	1	2	1	4	1	1	5	2	1	5	2	1	4	2	2	2	1	2	2	2	1	1	1	0	3	3	3	1	1	1	0	0	0	0	1	1	0	0	0	1
34	2	1	2	1	4	1	1	5	2	1	5	2	1	4	2	2	2	1	2	2	2	1	1	1	0	3	3	3	1	1	1	0	0	0	0	1	1	0	0	0	1
34	2	1	2	1	4	1	1	5	2	1	5	2	1	4	2	2	2	1	2	2	2	1	1	1	0	3	3	3	1	1	1	0	0	0	0	1	1	0	0	0	1
34	2	1	2	1	4	1	1	5	2	1	5	2	1	4	2	2	2	1	2	2	2	1	1	1	0	3	3	3	1	1	1	0	0	0	0	1	1	0	0	0	1
34	2	1	2	1	4	1	1	5	2	1	5	2	1	4	2	2	2	1	2	2	2	1	1	1	0	3	3	3	1	1	1	0	0	0	0	1	1	0	0	0	1
34	2	1	2	1	4	1	1	5	2	1	5	2	1	4	2	2	2	1	2	2	2	1	1	1	0	3	3	3	1	1	1	0	0	0	0	1	1	0	0	0	1
34	2	1	2	1	4	1	1	5	2	1	5	2	1	4	2	2	2	1	2	2	2	1	1	1	0	3	3	3	1	1	1	0	0	0	0	1	1	0	0	0	1
34	2	1	2	1	4	1	1	5	2	1	5	2	1	4	2	2	2	1	2	2	2	1	1	1	0	3	3	3	1	1	1	0	0	0	0	1	1	0	0	0	1
34	2	1	2	1	4	1	1	5	2	1	5	2	1	4	2	2	2	1	2	2	2	1	1	1	0	3	3	3	1	1	1	0	0	0	0	1	1	0	0	0	1
37	2	1	2	1	4	1	1	3	1	1	5	3	2	2	2	2	2	2	3	1	1	2	2	1	1	2	1	3	1	1	0	1	3	1	1	1	1	3	2	3	0
48	2	1	2	1	4	1	1	2	1	2	5	5	5	4	4	3	4	3	4	5	1	3	4	1	0	2	1	1	0	1	1	0	3	1	1	2	1	1	0	3	0
48	2	1	2	1	4	1	1	2	1	2	5	5	5	4	4	3	4	3	4	5	1	3	4	1	0	2	1	1	0	1	1	0	3	1	1	2	1	1	0	3	0
48	2	1	2	1	4	1	1	2	1	2	5	5	5	4	4	3	4	3	4	5	1	3	4	1	0	2	1	1	0	1	1	0	3	1	1	2	1	1	0	3	0
48	2	1	2	1	4	1	1	2	1	2	5	5	5	4	4	3	4	3	4	5	1	3	4	1	0	2	1	1	0	1	1	0	3	1	1	2	1	1	0	3	0
48	2	1	2	1	4	1	1	2	1	2	5	5	5	4	4	3	4	3	4	5	1	3	4	1	0	2	1	1	0	1	1	0	3	1	1	2	1	1	0	3	0
48	2	1	2	1	4	1	1	2	1	2	5	5	5	4	4	3	4	3	4	5	1	3	4	1	0	2	1	1	0	1	1	0	3	1	1	2	1	1	0	3	0
48	2	1	2	1	4	1	1	2	1	2	5	5	5	4	4	3	4	3	4	5	1	3	4	1	0	2	1	1	0	1	1	0	3	1	1	2	1	1	0	3	0
48	2	1	2	1	4	1	1	2	1	2	5	5	5	4	4	3	4	3	4	5	1	3	4	1	0	2	1	1	0	1	1	0	3	1	1	2	1	1	0	3	0
48	2	1	2	1	4	1	1	2	1	2	5	5	5	4	4	3	4	3	4	5	1	3	4	1	0	2	1	1	0	1	1	0	3	1	1	2	1	1	0	3	0
48	2	1	2	1	4	1	1	2	1	2	5	5	5	4	4	3	4	3	4	5	1	3	4	1	0	2	1	1	0	1	1	0	3	1	1	2	1	1	0	3	0
48	2	1	2	1	4	1	1	2	1	2	5	5	5	4	4	3	4	3	4	5	1	3	4	1	0	2	1	1	0	1	1	0	3	1	1	2	1	1	0	3	0
48	2	1	2	1	4	1	1	2	1	2	5	5	5	4	4	3	4	3	4	5	1	3	4	1	0	2	1	1	0	1	1	0	3	1	1	2	1	1	0	3	0
48	2	1	2	1	4	1	1	2	1	2	5	5	5	4	4	3	4	3	4	5	1	3	4	1	0	2	1	1	0	1	1	0	3	1	1	2	1	1	0	3	0
48	2	1	2	1	4	1	1	2	1	2	5	5	5	4	4	3	4	3	4	5	1	3	4	1	0	2	1	1	0	1	1	0	3	1	1	2	1	1	0	3	0
21	2	2	1	2	4	1	1	1	1	1	5	5	1	5	3	1	2	1	1	1	1	1	1	1	2	2	0	0	0	0	0	1	1	2	1	0	0	1	1	1	3
21	2	2	1	2	4	1	1	1	1	1	5	5	1	5	3	1	2	1	1	1	1	1	1	1	2	2	0	0	0	0	0	1	1	2	1	0	0	1	1	1	3
21	2	2	1	2	4	1	1	1	1	1	5	5	1	5	3	1	2	1	1	1	1	1	1	1	2	2	0	0	0	0	0	1	1	2	1	0	0	1	1	1	3
21	2	2	1	2	4	1	1	1	1	1	5	5	1	5	3	1	2	1	1	1	1	1	1	1	2	2	0	0	0	0	0	1	1	2	1	0	0	1	1	1	3
37	1	1	1	1	4	1	1	5	4	5	3	4	3	5	5	4	4	4	2	4	2	3	4	1	2	2	2	1	3	2	2	2	1	1	1	2	3	3	1	2	2
37	1	1	1	1	4	1	1	5	2	2	4	5	4	3	4	3	2	1	2	4	3	4	5	3	2	2	2	1	0	1	2	1	2	2	1	2	0	2	2	2	1
37	1	1	1	1	4	1	1	5	2	2	4	5	4	3	4	3	2	1	2	4	3	4	5	3	2	2	2	1	0	1	2	1	2	2	1	2	0	2	2	2	1
37	1	1	1	1	4	1	1	5	2	2	4	5	4	3	4	3	2	1	2	4	3	4	5	3	2	2	2	1	0	1	2	1	2	2	1	2	0	2	2	2	1
41	1	1	1	1	4	1	1	3	2	3	3	3	3	3	3	3	2	3	4	3	2	4	3	1	1	2	1	1	1	1	1	1	1	1	1	1	1	0	1	1	1
41	1	1	1	1	4	1	1	3	2	3	3	3	3	3	3	3	2	3	4	3	2	4	3	1	1	2	1	1	1	1	1	1	1	1	1	1	1	0	1	1	1
41	1	1	1	1	4	1	1	3	2	3	3	3	3	3	3	3	2	3	4	3	2	4	3	1	1	2	1	1	1	1	1	1	1	1	1	1	1	0	1	1	1
41	1	1	1	1	4	1	1	3	2	3	3	3	3	3	3	3	2	3	4	3	2	4	3	1	1	2	1	1	1	1	1	1	1	1	1	1	1	0	1	1	1
35	2	1	1	1	4	1	1	4	4	2	3	3	3	3	2	2	3	1	1	2	2	1	2	1	1	1	1	0	0	1	0	1	0	0	0	0	0	0	0	0	0
43	2	1	1	1	5	1	1	4	3	5	4	4	4	3	3	5	1	4	3	3	3	4	4	2	2	2	2	2	3	1	1	1	2	1	0	2	1	1	0	1	2
43	2	1	1	1	5	1	1	4	3	5	4	4	4	3	3	5	1	4	3	3	3	4	4	2	2	2	2	2	3	1	1	1	2	1	0	2	1	1	0	1	2
43	2	1	1	1	5	1	1	4	3	5	4	4	4	3	3	5	1	4	3	3	3	4	4	2	2	2	2	2	3	1	1	1	2	1	0	2	1	1	0	1	2
43	2	1	1	1	5	1	1	4	3	5	4	4	4	3	3	5	1	4	3	3	3	4	4	2	2	2	2	2	3	1	1	1	2	1	0	2	1	1	0	1	2
30	1	2	1	1	5	1	1	1	3	3	3	4	1	2	3	3	4	3	3	2	3	4	2	2	2	2	1	1	2	1	2	2	3	2	2	1	1	3	2	3	1
30	1	2	1	1	5	1	1	1	3	3	3	4	1	2	3	3	4	3	3	2	3	4	2	2	2	2	1	1	2	1	2	2	3	2	2	1	1	3	2	3	1
21	2	2	1	1	5	1	1	3	3	3	5	3	4	4	5	5	5	5	5	4	5	2	3	3	0	3	3	2	3	3	3	3	3	2	2	1	2	1	1	1	1
30	2	2	1	1	5	1	1	5	4	3	3	3	3	3	3	3	4	3	3	3	2	2	4	2	1	3	1	2	1	1	1	3	2	2	3	1	2	1	3	1	3
30	2	2	1	1	5	1	1	5	4	3	3	3	3	3	3	3	4	3	3	3	2	2	4	2	1	3	1	2	1	1	1	3	2	2	3	1	2	1	3	1	3
30	2	2	1	1	5	1	1	5	4	3	3	3	3	3	3	3	4	3	3	3	2	2	4	2	1	3	1	2	1	1	1	3	2	2	3	1	2	1	3	1	3
30	2	2	1	1	5	1	1	5	4	3	3	3	3	3	3	3	4	3	3	3	2	2	4	2	1	3	1	2	1	1	1	3	2	2	3	1	2	1	3	1	3
30	2	2	1	1	5	1	1	5	4	3	3	3	3	3	3	3	4	3	3	3	2	2	4	2	1	3	1	2	1	1	1	3	2	2	3	1	2	1	3	1	3
30	2	2	1	1	5	1	1	5	4	3	3	3	3	3	3	3	4	3	3	3	2	2	4	2	1	3	1	2	1	1	1	3	2	2	3	1	2	1	3	1	3
30	2	2	1	1	5	1	1	5	4	3	3	3	3	3	3	3	4	3	3	3	2	2	4	2	1	3	1	2	1	1	1	3	2	2	3	1	2	1	3	1	3
35	2	2	1	1	5	1	1	3	4	3	3	2	2	2	3	5	5	5	5	5	5	5	5	3	3	3	3	3	3	3	3	3	0	1	1	1	2	1	2	3	1
36	1	1	2	1	5	1	1	5	3	2	5	5	2	5	3	5	3	3	3	3	5	3	3	1	0	1	1	1	1	1	0	1	1	1	0	1	1	0	0	1	1
44	1	1	2	1	5	1	1	4	4	4	4	4	4	4	4	5	5	4	4	5	3	3	4	2	2	3	3	2	3	2	2	2	2	2	3	3	1	2	3	3	2
38	1	1	1	2	5	1	1	3	4	4	3	4	4	3	1	3	3	3	1	3	3	3	3	3	0	1	0	0	0	0	0	0	0	0	0	0	0	0	0	0	0
38	1	1	1	2	5	1	1	3	4	4	3	4	4	3	1	3	3	3	1	3	3	3	3	3	0	1	0	0	0	0	0	0	0	0	0	0	0	0	0	0	0
38	1	1	1	2	5	1	1	3	4	4	3	4	4	3	1	3	3	3	1	3	3	3	3	3	0	1	0	0	0	0	0	0	0	0	0	0	0	0	0	0	0
39	1	1	1	2	5	1	1	2	3	2	4	3	2	3	2	2	2	2	2	2	2	3	2	1	1	1	1	1	1	1	1	1	1	1	1	1	1	1	1	1	1
40	1	1	1	2	5	1	1	2	3	2	4	3	2	3	2	2	2	2	2	2	2	3	2	1	1	1	1	1	1	1	1	1	1	1	1	1	1	1	1	1	1
40	1	1	1	2	5	1	1	2	3	2	4	3	2	3	2	2	2	2	2	2	2	3	2	1	1	1	1	1	1	1	1	1	1	1	1	1	1	1	1	1	1
40	1	1	1	2	5	1	1	2	3	2	4	3	2	3	2	2	2	2	2	2	2	3	2	1	1	1	1	1	1	1	1	1	1	1	1	1	1	1	1	1	1
41	1	1	1	2	5	1	1	3	5	5	5	5	5	3	3	3	3	3	4	3	4	4	4	3	2	2	2	3	3	1	1	3	3	2	2	1	2	2	3	2	1
35	2	1	1	2	5	1	1	1	1	1	1	1	1	1	1	1	1	1	1	1	1	1	1	0	0	1	0	3	2	0	2	1	1	1	1	1	1	2	2	1	2
35	2	1	1	2	5	1	1	1	1	1	1	1	1	1	1	1	1	1	1	1	1	1	1	0	0	1	0	3	2	0	2	1	1	1	1	1	1	2	2	1	2
35	2	1	1	2	5	1	1	1	1	1	1	1	1	1	1	1	1	1	1	1	1	1	1	0	0	1	0	3	2	0	2	1	1	1	1	1	1	2	2	1	2
35	2	1	1	2	5	2	1	1	1	1	1	1	1	1	1	1	1	1	1	1	1	1	1	0	0	1	0	3	2	0	2	1	1	1	1	1	1	2	2	1	2
35	2	1	1	2	5	2	1	1	1	1	1	1	1	1	1	1	1	1	1	1	1	1	1	0	0	1	0	3	2	0	2	1	1	1	1	1	1	2	2	1	2
30	2	1	2	2	5	2	1	5	4	4	5	5	5	5	5	4	4	4	4	4	4	4	4	3	3	3	3	3	3	2	2	3	2	2	0	1	1	2	2	1	2
30	2	1	2	2	5	2	1	5	4	4	5	5	5	5	5	4	4	4	4	4	4	4	4	3	3	3	3	3	3	2	2	3	2	2	0	1	1	2	2	1	2
30	2	1	2	2	5	2	1	5	4	4	5	5	5	5	5	4	4	4	4	4	4	4	4	3	3	3	3	3	3	2	2	3	2	2	0	1	1	2	2	1	2
19	2	2	1	1	2	2	1	5	3	3	4	5	4	1	3	4	4	5	1	2	2	5	4	3	0	3	3	1	2	2	2	1	2	2	0	2	0	1	3	2	2
19	2	2	1	1	2	2	1	5	3	3	4	5	4	1	3	4	4	5	1	2	2	5	4	3	0	3	3	1	2	2	2	1	2	2	0	2	0	1	3	2	2
19	2	2	1	1	2	2	1	5	3	3	4	5	4	1	3	4	4	5	1	2	2	5	4	3	0	3	3	1	2	2	2	1	2	2	0	2	0	1	3	2	2
53	2	1	2	1	2	2	1	2	3	3	5	3	4	4	4	5	4	4	4	4	4	4	4	3	0	3	1	2	2	1	1	1	1	1	2	1	1	1	1	1	1
53	2	1	2	1	2	2	1	2	3	3	5	3	4	4	4	5	4	4	4	4	4	4	4	3	0	3	1	2	2	1	1	1	1	1	2	1	1	1	1	1	1
53	2	1	2	1	2	2	1	2	3	3	5	3	4	4	4	5	4	4	4	4	4	4	4	3	0	3	1	2	2	1	1	1	1	1	2	1	1	1	1	1	1
53	2	1	2	1	2	2	1	2	3	3	5	3	4	4	4	5	4	4	4	4	4	4	4	3	0	3	1	2	2	1	1	1	1	1	2	1	1	1	1	1	1
53	2	1	2	1	2	2	1	2	3	3	5	3	4	4	4	5	4	4	4	4	4	4	4	3	0	3	1	2	2	1	1	1	1	1	2	1	1	1	1	1	1
53	2	1	2	1	2	2	1	2	3	3	5	3	4	4	4	5	4	4	4	4	4	4	4	3	0	3	1	2	2	1	1	1	1	1	2	1	1	1	1	1	1
53	2	1	2	1	2	2	1	2	3	3	5	3	4	4	4	5	4	4	4	4	4	4	4	3	0	3	1	2	2	1	1	1	1	1	2	1	1	1	1	1	1
53	2	1	2	1	2	2	1	2	3	3	5	3	4	4	4	5	4	4	4	4	4	4	4	3	0	3	1	2	2	1	1	1	1	1	2	1	1	1	1	1	1
53	2	1	2	1	2	2	1	2	3	3	5	3	4	4	4	5	4	4	4	4	4	4	4	3	0	3	1	2	2	1	1	1	1	1	2	1	1	1	1	1	1
53	2	1	2	1	2	2	1	2	3	3	5	3	4	4	4	5	4	4	4	4	4	4	4	3	0	3	1	2	2	1	1	1	1	1	2	1	1	1	1	1	1
53	2	1	2	1	3	2	1	2	3	3	5	3	4	4	4	5	4	4	4	4	4	4	4	3	0	3	1	2	2	1	1	1	1	1	2	1	1	1	1	1	1
53	2	1	2	1	3	2	1	2	3	3	5	3	4	4	4	5	4	4	4	4	4	4	4	3	0	3	1	2	2	1	1	1	1	1	2	1	1	1	1	1	1
53	2	1	2	1	3	2	1	2	3	3	5	3	4	4	4	5	4	4	4	4	4	4	4	3	0	3	1	2	2	1	1	1	1	1	2	1	1	1	1	1	1
53	2	1	2	1	3	2	1	2	3	3	5	3	4	4	4	5	4	4	4	4	4	4	4	3	0	3	1	2	2	1	1	1	1	1	2	1	1	1	1	1	1
53	2	1	2	1	3	2	1	2	3	3	5	3	4	4	4	5	4	4	4	4	4	4	4	3	0	3	1	2	2	1	1	1	1	1	2	1	1	1	1	1	1
53	2	1	2	1	3	2	1	2	3	3	5	3	4	4	4	5	4	4	4	4	4	4	4	3	0	3	1	2	2	1	1	1	1	1	2	1	1	1	1	1	1
53	2	1	2	1	3	2	1	2	3	3	5	3	4	4	4	5	4	4	4	4	4	4	4	3	0	3	1	2	2	1	1	1	1	1	2	1	1	1	1	1	1
53	2	1	2	1	3	2	1	2	3	3	5	3	4	4	4	5	4	4	4	4	4	4	4	3	0	3	1	2	2	1	1	1	1	1	2	1	1	1	1	1	1
42	1	1	1	2	5	2	1	3	2	3	3	3	2	4	3	2	3	2	2	2	2	2	2	1	0	2	1	0	0	2	1	0	1	0	0	0	1	0	1	0	1
42	1	1	1	2	5	2	1	3	2	3	3	3	2	4	3	2	3	2	2	2	2	2	2	1	0	2	1	0	0	2	1	0	1	0	0	0	1	0	1	0	1
42	1	1	1	2	5	2	1	3	2	3	3	3	2	4	3	2	3	2	2	2	2	2	2	1	0	2	1	0	0	2	1	0	1	0	0	0	1	0	1	0	1
42	1	1	1	2	5	2	1	3	2	3	3	3	2	4	3	2	3	2	2	2	2	2	2	1	0	2	1	0	0	2	1	0	1	0	0	0	1	0	1	0	1
42	1	1	1	2	5	2	1	3	2	3	3	3	2	4	3	2	3	2	2	2	2	2	2	1	0	2	1	0	0	2	1	0	1	0	0	0	1	0	1	0	1
42	1	1	1	2	5	2	1	3	2	3	3	3	2	4	3	2	3	2	2	2	2	2	2	1	0	2	1	0	0	2	1	0	1	0	0	0	1	0	1	0	1
42	1	1	1	2	5	2	1	3	2	3	3	3	2	4	3	2	3	2	2	2	2	2	2	1	0	2	1	0	0	2	1	0	1	0	0	0	1	0	1	0	1
42	1	1	1	2	5	2	1	3	2	3	3	3	2	4	3	2	3	2	2	2	2	2	2	1	0	2	1	0	0	2	1	0	1	0	0	0	1	0	1	0	1
42	1	1	1	2	5	2	1	3	2	3	3	3	2	4	3	2	3	2	2	2	2	2	2	1	0	2	1	0	0	2	1	0	1	0	0	0	1	0	1	0	1
42	1	1	1	2	5	2	1	3	2	3	3	3	2	4	3	2	3	2	2	2	2	2	2	1	0	2	1	0	0	2	1	0	1	0	0	0	1	0	1	0	1
42	1	1	1	2	5	2	1	3	2	3	3	3	2	4	3	2	3	2	2	2	2	2	2	1	0	2	1	0	0	2	1	0	1	0	0	0	1	0	1	0	1
42	1	1	1	2	5	2	1	3	2	3	3	3	2	4	3	2	3	2	2	2	2	2	2	1	0	2	1	0	0	2	1	0	1	0	0	0	1	0	1	0	1
42	1	1	1	2	5	2	1	3	2	3	3	3	2	4	3	2	3	2	2	2	2	2	2	1	0	2	1	0	0	2	1	0	1	0	0	0	1	0	1	0	1
42	1	1	1	2	5	2	1	3	2	3	3	3	2	4	3	2	3	2	2	2	2	2	2	1	0	2	1	0	0	2	1	0	1	0	0	0	1	0	1	0	1
42	1	1	1	2	5	2	1	3	2	3	3	3	2	4	3	2	3	2	2	2	2	2	2	1	0	2	1	0	0	2	1	0	1	0	0	0	1	0	1	0	1
42	1	1	1	2	5	2	2	3	2	3	3	3	2	4	3	2	3	2	2	2	2	2	2	1	0	2	1	0	0	2	1	0	1	0	0	0	1	0	1	0	1
42	1	1	1	2	5	2	2	3	2	3	3	3	2	4	3	2	3	2	2	2	2	2	2	1	0	2	1	0	0	2	1	0	1	0	0	0	1	0	1	0	1
42	1	1	1	2	5	2	2	3	2	3	3	3	2	4	3	2	3	2	2	2	2	2	2	1	0	2	1	0	0	2	1	0	1	0	0	0	1	0	1	0	1
42	1	1	1	2	5	2	2	3	2	3	3	3	2	4	3	2	3	2	2	2	2	2	2	1	0	2	1	0	0	2	1	0	1	0	0	0	1	0	1	0	1
42	1	1	1	2	5	2	2	3	2	3	3	3	2	4	3	2	3	2	2	2	2	2	2	1	0	2	1	0	0	2	1	0	1	0	0	0	1	0	1	0	1
42	1	1	1	2	5	2	2	3	2	3	3	3	2	4	3	2	3	2	2	2	2	2	2	1	0	2	1	0	0	2	1	0	1	0	0	0	1	0	1	0	1
42	1	1	1	2	5	2	2	3	2	3	3	3	2	4	3	2	3	2	2	2	2	2	2	1	0	2	1	0	0	2	1	0	1	0	0	0	1	0	1	0	1
42	1	1	1	2	5	2	2	3	2	3	3	3	2	4	3	2	3	2	2	2	2	2	2	1	0	2	1	0	0	2	1	0	1	0	0	0	1	0	1	0	1
30	2	2	1	1	1	1	2	4	4	4	4	4	4	4	4	4	4	4	4	2	3	3	3	2	2	2	2	1	3	1	2	2	1	2	1	1	2	1	2	2	2
30	2	2	1	1	1	1	2	4	4	4	4	4	4	4	4	4	4	4	4	2	3	3	3	2	2	2	2	1	3	1	2	2	1	2	1	1	2	1	2	2	2
30	2	2	1	1	1	1	2	4	4	4	4	4	4	4	4	4	4	4	4	2	3	3	3	2	2	2	2	1	3	1	2	2	1	2	1	1	2	1	2	2	2
30	2	2	1	1	1	1	2	4	4	4	4	4	4	4	4	4	4	4	4	2	3	3	3	2	2	2	2	1	3	1	2	2	1	2	1	1	2	1	2	2	2
19	2	2	1	1	1	1	2	3	2	1	5	2	3	4	1	4	3	3	5	2	1	3	3	3	2	2	0	3	1	0	1	2	3	3	2	1	1	1	1	2	2
19	2	2	1	1	1	1	2	3	2	1	5	2	3	4	1	4	3	3	5	2	1	3	3	3	2	2	0	3	1	0	1	2	3	3	2	1	1	1	1	2	2
19	2	2	1	1	1	1	2	3	2	1	5	2	3	4	1	4	3	3	5	2	1	3	3	3	2	2	0	3	1	0	1	2	3	3	2	1	1	1	1	2	2
19	2	2	1	1	1	1	2	3	2	1	5	2	3	4	1	4	3	3	5	2	1	3	3	3	2	2	0	3	1	0	1	2	3	3	2	1	1	1	1	2	2
19	2	2	1	1	2	1	2	1	5	1	3	5	3	3	3	1	1	3	3	3	3	3	3	0	1	2	1	1	1	0	0	1	0	0	1	1	1	3	3	2	3
26	1	1	1	1	3	1	2	3	3	5	4	4	4	3	2	2	2	4	2	2	3	3	3	1	0	1	1	3	1	1	1	1	1	1	1	1	1	0	0	1	1
26	1	1	1	1	3	1	2	3	3	5	4	4	4	3	2	2	2	4	2	2	3	3	3	1	0	1	1	3	1	1	1	1	1	1	1	1	1	0	0	1	1
26	1	1	1	1	3	1	2	3	3	5	4	4	4	3	2	2	2	4	2	2	3	3	3	1	0	1	1	3	1	1	1	1	1	1	1	1	1	0	0	1	1
27	1	1	1	1	3	1	2	4	5	5	5	4	4	2	2	2	1	3	2	3	4	4	3	0	0	1	1	0	0	0	0	1	1	2	1	2	2	1	1	1	1
27	1	1	1	1	3	1	2	4	5	5	5	4	4	2	2	2	1	3	2	3	4	4	3	0	0	1	1	0	0	0	0	1	1	2	1	2	2	1	1	1	1
27	1	1	1	1	3	1	2	4	5	5	5	4	4	2	2	2	1	3	2	3	4	4	3	0	0	1	1	0	0	0	0	1	1	2	1	2	2	1	1	1	1
23	1	2	1	1	3	1	2	4	4	5	2	1	4	3	3	3	3	3	4	1	3	3	3	2	1	2	1	2	1	1	0	3	2	1	0	1	0	3	1	2	1
23	1	2	1	1	3	1	2	4	4	5	2	1	4	3	3	3	3	3	4	1	3	3	3	2	1	2	1	2	1	1	0	3	2	1	0	1	0	3	1	2	1
23	1	2	1	1	3	1	2	4	4	5	2	1	4	3	3	3	3	3	4	1	3	3	3	2	1	2	1	2	1	1	0	3	2	1	0	1	0	3	1	2	1
23	1	2	1	1	3	1	2	4	4	5	2	1	4	3	3	3	3	3	4	1	3	3	3	2	1	2	1	2	1	1	0	3	2	1	0	1	0	3	1	2	1
26	1	2	1	1	3	1	2	5	3	3	3	3	3	3	3	3	3	3	3	3	3	3	3	0	0	2	2	0	0	0	0	0	0	0	0	0	0	0	0	2	0
26	1	2	1	1	3	1	2	3	4	3	4	4	3	3	3	3	4	3	3	4	3	3	3	2	1	2	1	2	2	1	2	2	1	2	2	2	2	2	2	2	2
26	1	2	1	1	3	1	2	3	4	3	4	4	3	3	3	3	4	3	3	4	3	3	3	2	1	2	1	2	2	1	2	2	1	2	2	2	2	2	2	2	2
26	1	2	1	1	3	1	2	3	4	3	4	4	3	3	3	3	4	3	3	4	3	3	3	2	1	2	1	2	2	1	2	2	1	2	2	2	2	2	2	2	2
26	1	2	1	1	3	1	2	3	4	3	4	4	3	3	3	3	4	3	3	4	3	3	3	2	1	2	1	2	2	1	2	2	1	2	2	2	2	2	2	2	2
26	1	2	1	1	3	1	2	3	4	3	4	4	3	3	3	3	4	3	3	4	3	3	3	2	1	2	1	2	2	1	2	2	1	2	2	2	2	2	2	2	2
26	1	2	1	1	3	1	2	5	3	3	3	3	3	3	3	3	3	3	3	3	3	3	3	0	0	2	2	0	0	0	0	0	0	0	0	0	0	0	0	2	0
26	1	2	1	1	3	1	2	5	3	3	3	3	3	3	3	3	3	3	3	3	3	3	3	0	0	2	2	0	0	0	0	0	0	0	0	0	0	0	0	2	0
20	2	2	1	1	3	1	2	4	3	3	3	5	4	4	4	4	4	4	4	4	4	4	4	1	0	2	3	2	1	1	2	2	1	1	1	1	0	0	0	0	0
29	2	2	1	1	4	1	2	4	1	3	3	3	4	2	1	2	2	2	1	3	3	3	3	0	1	1	0	3	1	1	1	2	2	2	2	2	2	0	1	1	1
29	2	2	1	1	4	1	2	4	1	3	3	3	4	2	1	2	2	2	1	3	3	3	3	0	1	1	0	3	1	1	1	2	2	2	2	2	2	0	1	1	1
29	2	2	1	1	4	1	2	4	1	3	3	3	4	2	1	2	2	2	1	3	3	3	3	0	1	1	0	3	1	1	1	2	2	2	2	2	2	0	1	1	1
29	2	2	1	1	4	1	2	4	1	3	3	3	4	2	1	2	2	2	1	3	3	3	3	0	1	1	0	3	1	1	1	2	2	2	2	2	2	0	1	1	1
29	2	2	1	1	4	1	2	4	1	3	3	3	4	2	1	2	2	2	1	3	3	3	3	0	1	1	0	3	1	1	1	2	2	2	2	2	2	0	1	1	1
29	2	2	1	1	4	1	2	4	1	3	3	3	4	2	1	2	2	2	1	3	3	3	3	0	1	1	0	3	1	1	1	2	2	2	2	2	2	0	1	1	1
43	2	1	2	1	4	1	2	3	3	3	4	3	4	4	5	4	4	3	3	3	3	4	4	1	0	3	3	3	0	1	1	1	1	1	0	0	1	0	1	1	1
43	2	1	2	1	4	1	2	3	3	3	4	3	4	4	5	4	4	3	3	3	3	4	4	1	0	3	3	3	0	1	1	1	1	1	0	0	1	0	1	1	1
43	2	1	2	1	4	1	2	3	3	3	4	3	4	4	5	4	4	3	3	3	3	4	4	1	0	3	3	3	0	1	1	1	1	1	0	0	1	0	1	1	1
43	2	1	2	1	4	1	2	3	3	3	4	3	4	4	5	4	4	3	3	3	3	4	4	1	0	3	3	3	0	1	1	1	1	1	0	0	1	0	1	1	1
43	2	1	2	1	4	1	2	3	3	3	4	3	4	4	5	4	4	3	3	3	3	4	4	1	0	3	3	3	0	1	1	1	1	1	0	0	1	0	1	1	1
43	2	1	2	1	4	1	2	3	3	3	4	3	4	4	5	4	4	3	3	3	3	4	4	1	0	3	3	3	0	1	1	1	1	1	0	0	1	0	1	1	1
22	1	2	1	1	5	1	2	2	2	3	2	3	2	2	3	3	2	2	3	3	2	2	3	2	2	1	0	0	1	0	0	0	1	0	0	0	0	0	0	0	0
22	1	2	1	1	5	1	2	2	2	3	2	3	2	2	3	3	2	2	3	3	2	2	3	2	2	1	0	0	1	0	0	0	1	0	0	0	0	0	0	0	0
22	1	2	1	1	5	1	2	2	2	3	2	3	2	2	3	3	2	2	3	3	2	2	3	2	2	1	0	0	1	0	0	0	1	0	0	0	0	0	0	0	0
32	2	2	1	1	5	1	2	4	3	3	3	2	3	3	3	3	3	3	3	3	3	4	4	1	1	1	1	1	1	1	1	0	2	0	1	0	0	3	2	2	0
19	2	2	1	1	1	2	2	3	2	3	5	1	4	3	2	1	4	3	5	3	1	2	1	3	1	1	0	3	2	1	0	0	1	2	1	3	2	1	2	0	1
33	2	2	2	1	1	2	2	2	2	2	3	4	3	3	2	2	2	2	2	2	2	1	1	1	3	3	2	1	1	1	2	1	0	0	0	1	0	1	1	1	0
33	2	2	2	1	1	2	2	2	2	2	3	4	3	3	2	2	2	2	2	2	2	1	1	1	3	3	2	1	1	1	2	1	0	0	0	1	0	1	1	1	0
33	2	2	2	1	1	2	2	2	2	2	3	4	3	3	2	2	2	2	2	2	2	1	1	1	3	3	2	1	1	1	2	1	0	0	0	1	0	1	1	1	0
33	2	2	2	1	1	2	2	2	2	2	3	4	3	3	2	2	2	2	2	2	2	1	1	1	3	3	2	1	1	1	2	1	0	0	0	1	0	1	1	1	0
35	2	2	1	1	2	2	2	2	3	1	4	2	2	3	2	3	3	2	3	3	3	2	2	0	0	2	0	0	0	0	0	0	0	0	0	0	0	1	1	1	1
35	2	2	1	1	2	2	2	2	3	1	4	2	2	3	2	3	3	2	3	3	3	2	2	0	0	2	0	0	0	0	0	0	0	0	0	0	0	1	1	1	1
35	2	2	1	1	2	2	2	2	3	1	4	2	2	3	2	3	3	2	3	3	3	2	2	0	0	2	0	0	0	0	0	0	0	0	0	0	0	1	1	1	1
53	1	1	2	1	2	2	2	5	2	1	4	3	1	5	1	5	2	1	2	1	1	1	3	1	1	2	1	1	0	0	1	1	1	0	0	1	1	1	0	0	0
53	1	1	2	1	2	2	2	5	2	1	4	3	1	5	1	5	2	1	2	1	1	1	3	1	1	2	1	1	0	0	1	1	1	0	0	1	1	1	0	0	0
53	1	1	2	1	2	2	2	5	2	1	4	3	1	5	1	5	2	1	2	1	1	1	3	1	1	2	1	1	0	0	1	1	1	0	0	1	1	1	0	0	0
53	1	1	2	1	2	2	2	5	2	1	4	3	1	5	1	5	2	1	2	1	1	1	3	1	1	2	1	1	0	0	1	1	1	0	0	1	1	1	0	0	0
53	1	1	2	1	2	2	2	5	2	1	4	3	1	5	1	5	2	1	2	1	1	1	3	1	1	2	1	1	0	0	1	1	1	0	0	1	1	1	0	0	0
53	1	1	2	1	2	2	2	5	2	1	4	3	1	5	1	5	2	1	2	1	1	1	3	1	1	2	1	1	0	0	1	1	1	0	0	1	1	1	0	0	0
53	1	1	2	1	2	2	2	5	2	1	4	3	1	5	1	5	2	1	2	1	1	1	3	1	1	2	1	1	0	0	1	1	1	0	0	1	1	1	0	0	0
53	1	1	2	1	2	2	2	5	2	1	4	3	1	5	1	5	2	1	2	1	1	1	3	1	1	2	1	1	0	0	1	1	1	0	0	1	1	1	0	0	0
53	1	1	2	1	2	2	2	5	2	1	4	3	1	5	1	5	2	1	2	1	1	1	3	1	1	2	1	1	0	0	1	1	1	0	0	1	1	1	0	0	0
53	1	1	2	1	2	2	2	5	2	1	4	3	1	5	1	5	2	1	2	1	1	1	3	1	1	2	1	1	0	0	1	1	1	0	0	1	1	1	0	0	0
53	1	1	2	1	2	2	2	5	2	1	4	3	1	5	1	5	2	1	2	1	1	1	3	1	1	2	1	1	0	0	1	1	1	0	0	1	1	1	0	0	0
53	1	1	2	1	2	2	2	5	2	1	4	3	1	5	1	5	2	1	2	1	1	1	3	1	1	2	1	1	0	0	1	1	1	0	0	1	1	1	0	0	0
53	1	1	2	1	2	2	2	5	2	1	4	3	1	5	1	5	2	1	2	1	1	1	3	1	1	2	1	1	0	0	1	1	1	0	0	1	1	1	0	0	0
53	1	1	2	1	2	2	2	5	2	1	4	3	1	5	1	5	2	1	2	1	1	1	3	1	1	2	1	1	0	0	1	1	1	0	0	1	1	1	0	0	0
53	1	1	2	1	2	2	2	5	2	1	4	3	1	5	1	5	2	1	2	1	1	1	3	1	1	2	1	1	0	0	1	1	1	0	0	1	1	1	0	0	0
53	1	1	2	1	2	2	2	5	2	1	4	3	1	5	1	5	2	1	2	1	1	1	3	1	1	2	1	1	0	0	1	1	1	0	0	1	1	1	0	0	0
53	1	1	2	1	2	2	2	5	2	1	4	3	1	5	1	5	2	1	2	1	1	1	3	1	1	2	1	1	0	0	1	1	1	0	0	1	1	1	0	0	0
53	1	1	2	1	2	2	2	5	2	1	4	3	1	5	1	5	2	1	2	1	1	1	3	1	1	2	1	1	0	0	1	1	1	0	0	1	1	1	0	0	0
53	1	1	2	1	2	2	2	5	2	1	4	3	1	5	1	5	2	1	2	1	1	1	3	1	1	2	1	1	0	0	1	1	1	0	0	1	1	1	0	0	0
37	1	1	1	1	3	2	2	3	3	3	3	3	3	3	3	3	3	3	3	3	3	3	3	0	0	1	1	1	0	1	0	1	2	0	0	0	1	0	1	1	1
37	1	1	1	1	3	2	2	3	3	3	3	3	3	3	3	3	3	3	3	3	3	3	3	0	0	1	1	1	0	1	0	1	2	0	0	0	1	0	1	1	1
37	1	1	1	1	3	2	2	3	3	3	3	3	3	3	3	3	3	3	3	3	3	3	3	0	0	1	1	1	0	1	0	1	2	0	0	0	1	0	1	1	1
37	1	1	1	1	3	2	2	3	3	3	3	3	3	3	3	3	3	3	3	3	3	3	3	0	0	1	1	1	0	1	0	1	2	0	0	0	1	0	1	1	1
37	1	1	1	1	3	2	2	3	3	3	3	3	3	3	3	3	3	3	3	3	3	3	3	0	0	1	1	1	0	1	0	1	2	0	0	0	1	0	1	1	1
38	1	1	1	2	4	2	2	2	3	3	5	1	5	1	1	2	1	2	2	2	1	1	5	1	1	3	0	2	0	0	1	0	2	2	0	2	1	1	1	1	2
38	1	1	1	2	4	2	2	2	3	3	5	1	5	1	1	2	1	2	2	2	1	1	5	1	1	3	0	2	0	0	1	0	2	2	0	2	1	1	1	1	2
38	1	1	1	2	4	2	2	2	3	3	5	1	5	1	1	2	1	2	2	2	1	1	5	1	1	3	0	2	0	0	1	0	2	2	0	2	1	1	1	1	2
38	1	1	1	2	4	2	2	2	3	3	5	1	5	1	1	2	1	2	2	2	1	1	5	1	1	3	0	2	0	0	1	0	2	2	0	2	1	1	1	1	2
38	1	1	1	2	4	2	2	2	3	3	5	1	5	1	1	2	1	2	2	2	1	1	5	1	1	3	0	2	0	0	1	0	2	2	0	2	1	1	1	1	2
38	1	1	1	2	4	2	2	2	3	3	5	1	5	1	1	2	1	2	2	2	1	1	5	1	1	3	0	2	0	0	1	0	2	2	0	2	1	1	1	1	2
38	1	1	1	2	4	2	2	2	3	3	5	1	5	1	1	2	1	2	2	2	1	1	5	1	1	3	0	2	0	0	1	0	2	2	0	2	1	1	1	1	2
38	1	1	1	2	4	2	2	2	3	3	5	1	5	1	1	2	1	2	2	2	1	1	5	1	1	3	0	2	0	0	1	0	2	2	0	2	1	1	1	1	2
38	1	1	1	2	4	2	2	2	3	3	5	1	5	1	1	2	1	2	2	2	1	1	5	1	1	3	0	2	0	0	1	0	2	2	0	2	1	1	1	1	2
38	1	1	1	2	4	2	2	2	3	3	5	1	5	1	1	2	1	2	2	2	1	1	5	1	1	3	0	2	0	0	1	0	2	2	0	2	1	1	1	1	2
